# Supplementary material for: Prediction of outpatient rehabilitation patient preferences and optimization of graded diagnosis and treatment based on XGBoost machine learning algorithm
Source: Front Artif Intell. 2025 Jan 15;7:1473837. doi: 10.3389/frai.2024.1473837 (PMC11776094; doi:10.3389/frai.2024.1473837)
Supplement: Supplementary file 10 [file Data_Sheet_9.xlsx]

## Sheet: F-Gender_Stats
F-Gender_Category	F-Gender_Count
1.0	2233
0.0	1998
nan	13

## Sheet: F-Education_Stats
F-Education_Category	F-Education_Count
4	888
8	643
5	641
3	635
7	578
6	323
1	263
2	239
9	30
10	4

## Sheet: F-Occupation_Stats
F-Occupation_Category	F-Occupation_Count
0	1042
10	817
2	730
7	439
3	280
4	273
1	268
5	201
9	107
6	76
8	11

## Sheet: F-Marital Status_Stats
F-Marital Status_Category	F-Marital Status_Count
1	3395
0	440
5	248
2	98
4	43
3	20

## Sheet: F-Residence_Stats
F-Residence_Category	F-Residence_Count
1	2495
3	816
2	417
5	343
4	173

## Sheet: F-Had Upward Referral Experienc
F-Had Upward Referral Experience_Category	F-Had Upward Referral Experience_Count
0.0	2691
nan	937
1.0	616

## Sheet: F-Had Downward Referral Experie
F-Had Downward Referral Experience_Category	F-Had Downward Referral Experience_Count
0	3595
1	649

## Sheet: F-Primary Care for Common Disea
F-Primary Care for Common Diseases_Category	F-Primary Care for Common Diseases_Count
nan	2879
4.0	716
3.0	430
5.0	130
2.0	72
1.0	17

## Sheet: F-Doctor's Skill Level at Most 
F-Doctor's Skill Level at Most Visited Institution_Category	F-Doctor's Skill Level at Most Visited Institution_Count
4	2318
3	1238
5	584
2	97
1	4
0	3

## Sheet: F-Service Attitude at Most Visi
F-Service Attitude at Most Visited Institution_Category	F-Service Attitude at Most Visited Institution_Count
4	2313
3	1102
5	746
2	76
1	4
0	3

[truncated: 10 more sheets: F-Assessment Result_Stats, F-Patient Vital Signs Stable_St, F-Disease Control_Stats, L-Age_Summary, L-Days Hospitalized_Summary, L-Annual Household Income_Summa, L-Total Medical Cost_Summary, L-Total Insurance Payment_Summa, L-Total Out-of-Pocket Cost_Summ, L-Assessment Score_Summary]
